# Supplementary material for: Prevalence of Malnutrition in People with Dementia in Long-Term Care: A Systematic Review and Meta-Analysis
Source: Nutrients. 2023 Jun 28;15(13):2927. doi: 10.3390/nu15132927 (PMC10343750; doi:10.3390/nu15132927)
Supplement: Supplementary file 1 [file nutrients-15-02927-s001.zip]

Archive with 1 entries (1 files):
- nutrients-2463496-supplementary.pdf
